# Supplementary material for: Writing Blindly in Incomplete Locked-In Syndrome with A Custom-Made Switch-Operated Voice-Scanning Communicator—A Case Report
Source: Brain Sci. 2022 Nov 10;12(11):1523. doi: 10.3390/brainsci12111523 (PMC9688086; doi:10.3390/brainsci12111523)
Supplement: Supplementary file 1 [file brainsci-12-01523-s001.zip]

Archive with 1 entries (1 files):
- brainsci-1999353-supplementary.mp4
